# Supplementary material for: Real-Time Temperature Sensing Using a Ratiometric Dual Fluorescent Protein Biosensor
Source: Biosensors (Basel). 2023 Mar 3;13(3):338. doi: 10.3390/bios13030338 (PMC10046200; doi:10.3390/bios13030338)
Supplement: Supplementary file 1 [file biosensors-13-00338-s001.zip]

Archive with 1 entries (1 files):
- biosensors-2224306-supplementary-1.pdf
